# Supplementary material for: Energetics contribution during no-gi Brazilian jiu jitsu sparring and its association with regional body composition
Source: PLoS One. 2021 Nov 12;16(11):e0259027. doi: 10.1371/journal.pone.0259027 (PMC8589206; doi:10.1371/journal.pone.0259027)
Supplement: S1 Table — (XLS) [file pone.0259027.s001.xls]

## Sheet: Individual Participant Data
					Biexponential modelling								Linear modelling/Back extrapolation				Blood [lactate] measurements													Body composition
	Age	Stature	BM	V̇o2pre	V̇o2post	Ap	TDp	τp	TDs	R2	O2Eq Phos	O2Eq Phos	Slope	Int	R2	V̇o2end-est	Pre	60 s	180 s	300 s	420 s	Peak	Δ	O2Eq Glyc	O2Eq Glyc	O2Eq Tot	O2Eq Tot	Phos	Gly	WB lean	App lean	BLI	Upper Lean	Lower lean	Trunk lean	Upper region	Lower region	Trunk region
	years	cm	kg	mL∙kg-1∙min-1	mL∙min-1	mL∙min-1	s	s	s		mL	mL∙kg-1	mL∙s-1	mL∙min-1		mL∙kg-1∙min-1	mmol∙L-1	mmol∙L-1	mmol∙L-1	mmol∙L-1	mmol∙L-1	mmol∙L-1	mmol∙L-1	mL	mL∙kg-1	mL	mL∙kg-1	%	%	kg	kg	kg∙m-2	kg	kg	kg	kg	kg	kg
1	20	190	76.4	6.2055	2900	1756.3	13.4	34.5	79.3	0.988	855.68	11.2	29	2906	0.946	43.74	1.36555	11.9384	12.0842	13.17	12.2786	13.1695	11.804	2704.56	35.4	3560.24	46.6	0.240343	0.759657	62.5019	31.95	18.1	8.01505	22.5139	28.4082	9.46461	28.3333	33.4433
2	23	181	78.5	5.31083	2906.4	1787.1	12.7	39.7	113.2	0.988	1012.65	12.9	33.9	2930	0.987	43.79	1.25351	10.3707	14.3086	14.2786	16.8337	16.8337	15.5802	3665.95	46.7	4678.6	59.6	0.216443	0.783557	67.8392	34.4	21.6	9.14972	23.8598	31.0853	10.3687	27.6787	34.9644
3	23	173.5	64.9	4.68875	2268.1	1496.9	5.9	33.2	91.2	0.987	421.85	6.5	34.4	2360	0.968	44.32	2.02207	16.1858	16.8018	18.9733	15.2926	18.9733	16.9512	3303.41	50.9	3725.26	57.4	0.11324	0.88676	53.7624	26.76	18.6	6.8067	18.8499	24.7952	7.93001	23.2155	28.9323
4	21	184	72.8	5.46841	2589.4	1358.9	9.3	70.6	44.8	0.99	1259.44	17.3	11	2389	0.949	35.07	0.704637	8.7248	7.83266	9.68	7.72681	9.67742	8.97278	1958.32	26.9	3217.76	44.2	0.391403	0.608597	63.4062	31.59	19.7	9.12656	20.7418	30.3631	9.51623	24.449	30.6395
5	22	170.5	69.1	5.45731	2943.4	2142.1	14.1	53.5	57.3	0.994	1858.79	26.9	31.1	3211	0.988	53.2	1.30061	11.6564	11.8405	11.3804	11.1656	11.8405	10.5399	2183.56	31.6	4042.35	58.5	0.459829	0.540171	59.0906	31.11	21.2	7.97982	21.7321	26.5248	9.08864	25.8673	30.0274
6	22	181	85.1	6.89189	2688.4	1524.8	16.5	38.6	120	0.99	851	10	25.6	2954	0.938	39.25	1.11499	16.617	23.42	17.0175	19.2967	23.424	22.309	5693.19	66.9	6544.19	76.9	0.130039	0.869961	67.5654	33.09	21.7	8.88046	22.3969	32.7027	10.771	28.6164	40.391
7	40	179	88.5	5.77288	3081.7	1878.1	7.3	57.1	155.2	0.994	1469.1	16.6	28.5	3093	0.982	39.77	2.03333	21.5	19.4	19.9833	20.45	21.5	19.4667	5168.4	58.4	6637.5	75	0.221333	0.778667	66.9686	32.36	22	8.06787	22.3768	33.2479	11.0258	28.4128	44.2476
8	26	166	65.5	5.29466	3022.9	1979.9	12.4	39.2	146.2	0.994	1152.8	17.6	36.4	3316	0.996	58.92	0.997924	10.0224	10.66	9.7963	9.57183	10.6552	9.65724	1899.5	29	3052.3	46.6	0.377682	0.622318	53.225	25.68	20.1	7.03096	17.5574	25.1864	8.37413	21.909	30.5019
9	29	177	77.3	7.6326	3380.8	2509.3	16	77.9	173.8	0.996	2705.5	35	9	3291	0.834	44.33	1.34218	18.6523	12.7004	19.57	12.0541	19.5691	18.227	4228.31	54.7	6933.81	89.7	0.39019	0.60981	60.4841	29.89	20.2	7.96776	20.4759	28.662	10.1	25.9356	36.4259
10	21	183	70	8.74286	2512.3	1676	11	46.2	114.2	0.983	1050	15	17.7	2516	0.972	39.73	1.57531	16.72	13.0943	13.8627	13.4939	16.7213	15.146	3178	45.4	4228	60.4	0.248344	0.751656	59.2053	29.84	18.6	7.54142	20.7526	27.3992	8.67733	24.7729	31.4215
Average	24.7	178.5	74.81	6.14657	2829.34	1810.94	11.86	49.05	109.52	0.9904	1263.68	16.9	25.66	2896.6	0.956	44.212	1.37101	14.2388	14.2143	14.7712	13.8164	16.2364	14.8654	3398.32	44.59	4662	61.49	0.278885	0.721115	61.4049	30.667	20.18	8.05663	21.1257	28.8375	9.53164	25.919	34.0995
SD	6.00093	7.01586	7.89028	1.25309	320.094	339.449	3.50657	15.4417	41.997	0.00406065	636.102	8.4078	9.79957	359.602	0.0471617	7.03604	0.418026	4.25456	4.53894	3.92567	4.1234	4.73119	4.50617	1312.11	13.5186	1488.75	14.8645	0.118684	0.118684	5.2902	2.72416	1.42345	0.810604	1.87296	2.96413	1.0343	2.34016	4.99472
95% CI (-)	21.17	174.36	70.17	4.60657	2641.34	1610.94	9.8	39.97	84.82	0.988	889.681	11.96	19.9	2685.6	0.9283	40.072	1.12501	11.7388	11.5443	12.4612	11.3964	13.4564	12.2154	2627.32	36.64	3787	52.75	0.209085	0.651315	58.2949	29.067	19.343	7.57963	20.0257	27.0975	8.92364	24.539	31.1595
95% CI (+)	28.23	182.64	79.45	7.68657	3017.34	2010.94	13.92	58.13	134.22	0.9928	1637.68	21.84	31.42	3107.6	0.9837	48.352	1.61701	16.7388	16.8843	17.0812	16.2364	19.0164	17.5154	4169.32	52.54	5537	70.23	0.348685	0.790915	64.5149	32.267	21.017	8.53363	22.2257	30.5775	10.1396	27.299	37.0395
SEM	1.89766	2.21861	2.49513	0.396261	101.223	107.343	1.10887	4.88311	13.2806	0.00128409	201.153	2.65878	3.0989	113.716	0.0149138	2.22499	0.132191	1.34541	1.43534	1.24141	1.30393	1.49613	1.42498	414.925	4.27495	470.783	4.70058	0.0375312	0.0375312	1.67291	0.861454	0.450136	0.256336	0.592281	0.937342	0.327075	0.740023	1.57947
CORRELATIONS		R	p
Energy	Body Comp
O2Eq Phos	WB lean	0.0539869	0.882219
O2Eq Phos	App lean	0.0670332	0.854094
O2Eq Phos	BLI	0.313312	0.37854
O2Eq Phos	Upper Lean	0.108295	0.766486
O2Eq Phos	Lower lean	0.027651	0.938798
O2Eq Phos	Trunk lean	0.0825642	0.819683
O2Eq Phos	Upper regon	0.308691	0.384988
O2Eq Phos	Lower region	0.0699493	0.847623
O2Eq Phos	Trunk region	0.20303	0.573789
O2Eq Glyc	WB lean	0.601585	0.065548
O2Eq Glyc	App lean	0.440842	0.202047
O2Eq Glyc	BLI	0.512775	0.129427
O2Eq Glyc	Upper Lean	0.259094	0.469938
O2Eq Glyc	Lower lean	0.444161	0.198634
O2Eq Glyc	Trunk lean	0.691821	0.026605
O2Eq Glyc	Upper region	0.725937	0.017441
O2Eq Glyc	Lower region	0.655444	0.039827
O2Eq Glyc	Trunk region	0.871787	0.001003
O2Eq Tot	WB lean	0.601585	0.065548
O2Eq Tot	App lean	0.417178	0.230568
O2Eq Tot	BLI	0.585805	0.075035
O2Eq Tot	Upper Lean	0.274625	0.441904
O2Eq Tot	Lower lean	0.403277	0.248199
O2Eq Tot	Trunk lean	0.645016	0.044041
O2Eq Tot	Upper regon	0.771701	0.008885
O2Eq Tot	Lower region	0.607564	0.062203
O2Eq Tot	Trunk region	0.855101	0.001617
V̇o2end-est	WB lean	-0.623878	0.053838
V̇o2end-est	App lean	-0.558454	0.093695
V̇o2end-est	BLI	0.0449127	0.901762
V̇o2end-est	Upper Lean	-0.544953	0.103277
V̇o2end-est	Lower lean	-0.470873	0.169437
V̇o2end-est	Trunk lean	-0.649759	0.041899
V̇o2end-est	Upper regon	-0.461864	0.178865
V̇o2end-est	Lower region	-0.455512	0.18532
V̇o2end-est	Trunk region	-0.387347	0.269239
